# Supplementary material for: Research on Geographical Origin Traceability of Salvia miltiorrhiza by Combining Two-Trace Two-Dimensional (2T2D) Correlation Spectroscopy and Improved DeiT Model
Source: Plants (Basel). 2025 Nov 3;14(21):3365. doi: 10.3390/plants14213365 (PMC12608159; doi:10.3390/plants14213365)
Supplement: Supplementary file 1 [file plants-14-03365-s001.zip]

Archive with 1 entries (1 files):
- plants-3916233-supplementary.pdf
